# Supplementary material for: Genome-wide identification and expression profile under abiotic stress of the barley non-specific lipid transfer protein gene family and its Qingke Orthologues
Source: BMC Genomics. 2021 Sep 20;22:674. doi: 10.1186/s12864-021-07958-8 (PMC8451110; doi:10.1186/s12864-021-07958-8)
Supplement: Supplementary file 3 — Additional file 3: Table S3. Quantitative PCR primers for the HvLTP (HtLTP) genes. [file 12864_2021_7958_MOESM3_ESM.xlsx]

## Sheet: table S3
Table S3 Quantitative PCR primers for HvLTP (HtLTP) genes
Gene name	Upstream primer	Downstream primer
HvActin	TGGATCGGAGGGTCCATCCT	GCACTTCCTGTGGACGATCGCTG
HvLTP1.2	CATGTCGTACGCGACGGG	GTTACCCATGCTGATGCCCT
HvLTP1.4	AGCGGAGTCAAGAGATTGGC	GCTGGAGATATGGGGAGCAC
HvLTP1.5	GCGTGCAAGTGCATCAAGAG	AGGATGACAGCAAGTGGTCG
HvLTP1.6	CTGCAGCTAGTCAGCTCGTG	CTTGTTTGTCAGCGGTGCTC
HvLTP1.7	TGAGCCCCTGCATCTCCTAT	AGTCCACGGAAGCACTGATG
HvLTP1.8	TTCTGCAGCTACTCAGCTCG	TGGCATAGGAAATGCAGGGG
HvLTP1.9	GCTTCCGTCGACTGCTCTAA	GGCCATACAGAGTTGGCTCA
HvLTP1.13	TGCTCAGCTCATCGATCCAC	GGGAGTGCCCATGGTACAAA
HvLTP1.14	ATCAGCATGTCCACCGACTG	CGGCTAAAGTACGGCAAGGA
HvLTP2.1	CTTCTCGGCAGTGGTGCTGAT	GAGTCGACGTACTGCTTGAGG
HvLTP2.2	AGTACTTGGGGCAGCTGGT	GCCTCTGCTCCCTCATCTTG
HvLTPd2	TCTGCGGCATGTCGAATGAT	TCAGGAGCAGTTGTTTGGCA
HvLTPd5	CTAGAGGGTGTTCATGGCGT	GAGCAGTTGTTGGGCATGGT
HvLTPd7	TCGTCTTTCTTGTCCTGGTCG	GCTGCCTTGAATGTGTTGGAC
HvLTPg1	ATGTCGCCGTGCCTCAACTA	GACGTCGGCGTCTGTCC
HvLTPg2	CCTGCAACTCCATGTCCGTC	CAACGATGAAGAGCATCACGG
HvLTPg5	TTCTGCCTCTGCTACATCGC	GAGGCCATGGGTTCAGACTC
